# Supplementary material for: Association between mucosectomy and endoscopic outcomes in patients with ileal pouch–anal anastomosis
Source: Gastroenterol Rep (Oxf). 2024 Jul 4;12:goad078. doi: 10.1093/gastro/goad078 (PMC11222711; doi:10.1093/gastro/goad078)
Supplement: goad078_Supplementary_Data [file goad078_supplementary_data.zip]

Archive with 2 entries (2 files):
- Supplementary data.docx
- Supplementary Fig 1 final version.jpeg
